# Supplementary material for: Preparation of High Molecular Weight Poly(urethane-urea)s Bearing Deactivated Diamines
Source: Polymers (Basel). 2021 Jun 9;13(12):1914. doi: 10.3390/polym13121914 (PMC8229936; doi:10.3390/polym13121914)
Supplement: Supplementary file 1 [file polymers-13-01914-s001.zip]

Archive with 1 entries (1 files):
- polymers-1218004-supplementary.pdf
